# Supplementary material for: Selective Photooxidation of Valencene and Thymol with Nano-TiO2 and O2 as Oxidant
Source: Molecules. 2023 May 4;28(9):3868. doi: 10.3390/molecules28093868 (PMC10180157; doi:10.3390/molecules28093868)
Supplement: Supplementary file 1 [file molecules-28-03868-s001.zip]

Archive with 1 entries (1 files):
- molecules-2265151-SI.pdf
